# Supplementary material for: Actin Cytoskeleton Remodeling Accompanied by Redistribution of Adhesion Proteins Drives Migration of Cells in Different EMT States
Source: Cells. 2024 May 2;13(9):780. doi: 10.3390/cells13090780 (PMC11083118; doi:10.3390/cells13090780)
Supplement: Supplementary file 1 [file cells-13-00780-s001.zip]

Archive with 9 entries (9 files):
- Supplementary information.pdf
- VideoS1.avi
- VideoS2.avi
- VideoS3.avi
- VideoS4.avi
- VideoS5.avi
- VideoS6.avi
- VideoS7.avi
- VideoS8.avi
